# Supplementary material for: The Association of Placental Grading with Perinatal Outcomes: A Systematic Review and Meta-Analysis
Source: Diagnostics (Basel). 2025 May 15;15(10):1264. doi: 10.3390/diagnostics15101264 (PMC12109751; doi:10.3390/diagnostics15101264)
Supplement: Supplementary file 1 [file diagnostics-15-01264-s001.zip]

Archive with 1 entries (1 files):
- diagnostics-3573146-supplementary.pdf
